# Supplementary material for: Global Trends in the Epidemiology and Management of Dyslipidemia
Source: J Clin Med. 2022 Oct 28;11(21):6377. doi: 10.3390/jcm11216377 (PMC9656679; doi:10.3390/jcm11216377)
Supplement: Supplementary file 1 [file jcm-11-06377-s001.zip]

Archive with 1 entries (1 files):
- jcm-1935904-supplementary.pdf
